# Supplementary material for: Ultrasound settings significantly alter arterial lumen and wall thickness measurements
Source: Cardiovasc Ultrasound. 2008 Jan 22;6:6. doi: 10.1186/1476-7120-6-6 (PMC2254584; doi:10.1186/1476-7120-6-6)
Supplement: Additional file 1 — Effect of time in water bath on agar phantom dimensions. Excel spreadsheet containing raw data and graphs of lumen diameter and wall thickness in two agar phantoms of type A and C measured over time in the water bath. [file 1476-7120-6-6-S1.xls]

## Sheet: Data_A
Patient_Number	Time	Mean_IMT	Max_IMT	Min_IMT	SD_IMT	Mean_LUM	Max_LUM	Min_LUM	SD_LUM	Frame_Start	Frame_End	Frames
A1F2	0	0.609	0.619	0.606	0.001	4.436	4.442	4.427	0.002	113	248	135
A1F2	15	0.613	0.617	0.609	0.002	4.45	4.46	4.427	0.009	575	721	146
A1F2	30	0.616	0.622	0.611	0.002	4.452	4.463	4.445	0.003	1094	1218	124
A1F2	45	0.615	0.622	0.61	0.003	4.467	4.485	4.458	0.006	1623	1747	124
A1F2	60	0.62	0.623	0.614	0.001	4.469	4.485	4.454	0.009	2221	2311	90
A1F2	75	0.616	0.623	0.614	0.001	4.476	4.487	4.466	0.004	2604	2694	90
A1F2	90	0.621	0.625	0.617	0.001	4.477	4.49	4.471	0.003	3156	3247	91
A1F2	105	0.619	0.623	0.614	0.002	4.479	4.504	4.464	0.007	3765	3855	90
A1F2	120	0.622	0.627	0.616	0.002	4.484	4.496	4.469	0.006	4205	4318	113
A1F2	135	0.619	0.624	0.616	0.002	4.491	4.5	4.482	0.004	4701	4769	68
A1F2	150	0.62	0.623	0.617	0.001	4.497	4.502	4.488	0.003	5265	5366	101
A1F2	165	0.621	0.624	0.615	0.002	4.501	4.514	4.477	0.007	5670	5772	102
A1F2	180	0.623	0.626	0.62	0.001	4.486	4.503	4.478	0.004	6234	6336	102
A1F2	195	0.624	0.627	0.621	0.001	4.504	4.52	4.49	0.007	6741	6809	68
A1F2	210	0.623	0.625	0.618	0.001	4.523	4.528	4.51	0.002	7339	7452	113
A1F2	225	0.623	0.627	0.622	0.001	4.528	4.531	4.512	0.003	7733	7824	91
A1F2	240	0.626	0.629	0.624	0.001	4.526	4.529	4.507	0.003	8252	8376	124

## Sheet: Data_C
Time (min)	Frames	Mean_IMT	Max_IMT	Min_IMT	SD_IMT	Mean_LUM	Max_LUM	Min_LUM	SD_LUM	Pooled SD IMT	Pooled SD LUM
0	49	1.492	1.494	1.488	0.001	4.623	4.626	4.62	0.001	4.8e-05	4.8e-05
11.0833	48	1.493	1.496	1.488	0.002	4.626	4.63	4.621	0.002	0.000188	0.000188
21.0333	48	1.497	1.5	1.495	0.001	4.634	4.637	4.627	0.002	4.7e-05	0.000188
32.3	53	1.506	1.509	1.501	0.002	4.637	4.641	4.632	0.002	0.000208	0.000208
42.2833	42	1.506	1.512	1.503	0.002	4.642	4.646	4.639	0.002	0.000164	0.000164
52.8	57	1.5	1.507	1.495	0.003	4.646	4.648	4.643	0.001	0.000504	5.6e-05
63.5	49	1.505	1.511	1.496	0.004	4.654	4.656	4.652	0.001	0.000768	4.8e-05
81.3333	45	1.509	1.514	1.501	0.005	4.66	4.663	4.657	0.001	0.0011	4.4e-05
97.4	52	1.508	1.512	1.501	0.002	4.668	4.669	4.665	0.001	0.000204	5.1e-05
112.45	46	1.508	1.512	1.504	0.002	4.671	4.673	4.669	0.001	0.00018	4.5e-05
128.167	53	1.512	1.515	1.51	0.001	4.673	4.678	4.668	0.002	5.2e-05	0.000208
134.567	45	1.508	1.514	1.501	0.004	4.677	4.679	4.676	0.001	0.000704	4.4e-05
149.65	48	1.516	1.519	1.514	0.001	4.625	4.628	4.623	0.001	4.7e-05	4.7e-05
169.9	53	1.518	1.522	1.51	0.003	4.628	4.631	4.624	0.002	0.000468	0.000208
191.033	47	1.516	1.52	1.513	0.002	4.632	4.637	4.628	0.002	0.000184	0.000184
199.817	45	1.516	1.519	1.513	0.001	4.634	4.639	4.627	0.002	4.4e-05	0.000176
Mean	48.75									0.00253509	0.0015799
		D

## Sheet: Notes
Name	Date of Construction	Date of Scan	Layers	Material	IMT	Lumen	Distance	Temp	Position	DR	Gain	Notes
A1F2	2004-12-06	2004-12-14	One	Agar	0.54	4.98	14 mm*	39-28	A	55	0	Test of effect of time in waterbath on measured lumen and IMT. 20 seconds recorded every 15 mins for 4 hours.
C1a	2005-04-08	2005-04-09	One	Agar	1.555	4.98	14.mm*	24-27	A	50	0	Test of effect of time in water bath on measured lumen and IMT. 2 seconds recorded every 10 minutes for first hour, then every 15 mins for second hour. Mean of 48 frames analysed for each image. Same ROI used for all analysis. No change to machine settings during recording.
							* to near wall
