# Supplementary material for: Ultrasound settings significantly alter arterial lumen and wall thickness measurements
Source: Cardiovasc Ultrasound. 2008 Jan 22;6:6. doi: 10.1186/1476-7120-6-6 (PMC2254584; doi:10.1186/1476-7120-6-6)
Supplement: Additional file 2 — Effect of angle of insonation on measured wall thickness of agar phantom. Excel spreadsheet containing raw data and graphs of lumen diameter and wall thickness in an agar phantom of type C. Test of each of four marked positions on measured IMT and lumen in a phantom artery of type C. A and C diagonally opposite and B and D diagonally opposite and perpendicular to A_C. Phantom turned through 90 degrees for each scan. Probe and settings left unchanged. Probe at 1.42 cm from leading edge of near wall of phantom. ROI optimised for analysis where possible (changed when bubbles in wall would affect analysis). Average of 49 frames analysed for each setting. [file 1476-7120-6-6-S2.xls]

## Sheet: Raw Data_C
Patient_Number	Title	Observer	Frame_End	Frame_Start	Position	Mean_IMT	Max_IMT	Min_IMT	SD_IMT	Mean_LUM	Max_LUM	Min_LUM	SD_LUM		IMT Data	Lumen Data
C1B_POSITION	AGAR PHANTOMS	KATHLEEN	94	48	A	1.52	1.524	1.518	0.002	4.682	4.685	4.679	0.002		1.518	4.642
C1B_POSITION	AGAR PHANTOMS	KATHLEEN	157	96	B	1.473	1.475	1.472	0.001	4.682	4.685	4.68	0.001		1.521	4.639
C1B_POSITION	AGAR PHANTOMS	KATHLEEN	219	159	C	1.599	1.604	1.594	0.002	4.747	4.758	4.735	0.004		1.519	4.642
C1B_POSITION	AGAR PHANTOMS	KATHLEEN	277	226	D	1.614	1.616	1.613	0.001	4.726	4.727	4.723	0.001		1.521	4.64
C1B_POSITION	AGAR PHANTOMS	KATHLEEN	317	284	A	1.512	1.514	1.507	0.001	4.702	4.705	4.699	0.002		1.521	4.637
C1B_POSITION	AGAR PHANTOMS	KATHLEEN	378	322	B	1.461	1.464	1.459	0.001	4.724	4.728	4.721	0.001		1.521	4.639
C1B_POSITION	AGAR PHANTOMS	KATHLEEN	430	380	C	1.58	1.581	1.578	0.001	4.724	4.726	4.698	0.004		1.52	4.638
C1B_POSITION	AGAR PHANTOMS	KATHLEEN	543	493	D	1.603	1.605	1.601	0.001	4.675	4.678	4.672	0.001		1.52	4.64
C1B_POSITION	AGAR PHANTOMS	KATHLEEN	585	550	A	1.539	1.541	1.536	0.001	4.686	4.693	4.668	0.007		1.52	4.64
C1B_POSITION	AGAR PHANTOMS	KATHLEEN	655	590	B	1.46	1.462	1.455	0.002	4.676	4.68	4.669	0.003		1.52	4.64
C1B_POSITION	AGAR PHANTOMS	KATHLEEN	707	662	C	1.58	1.582	1.578	0.001	4.731	4.733	4.729	0.001		1.517	4.643
C1B_POSITION	AGAR PHANTOMS	KATHLEEN	763	713	D	1.594	1.598	1.591	0.001	4.726	4.73	4.719	0.003		1.517	4.644
C1B_POSITION	AGAR PHANTOMS	KATHLEEN	810	768	A	1.521	1.524	1.517	0.002	4.686	4.69	4.683	0.001		1.519	4.642
C1B_POSITION	AGAR PHANTOMS	KATHLEEN	864	819	B	1.45	1.453	1.446	0.001	4.711	4.715	4.709	0.002		1.52	4.641
C1B_POSITION	AGAR PHANTOMS	KATHLEEN	915	870	C	1.571	1.573	1.566	0.002	4.715	4.717	4.712	0.001		1.52	4.641
C1B_POSITION	AGAR PHANTOMS	KATHLEEN	969	920	D	1.595	1.599	1.587	0.003	4.736	4.742	4.733	0.002		1.517	4.643
C1B_POSITION	AGAR PHANTOMS	KATHLEEN	1017	976	A	1.525	1.527	1.522	0.001	4.664	4.669	4.657	0.002		1.513	4.648
C1B_POSITION	AGAR PHANTOMS	KATHLEEN	1071	1024	B	1.45	1.453	1.446	0.002	4.659	4.669	4.647	0.005		1.518	4.643
C1B_POSITION	AGAR PHANTOMS	KATHLEEN	1126	1081	C	1.57	1.572	1.568	0.001	4.649	4.653	4.646	0.002		1.519	4.641
C1B_POSITION	AGAR PHANTOMS	KATHLEEN	1223	1179	D	1.592	1.596	1.589	0.002	4.66	4.663	4.655	0.002		1.521	4.639
															1.521	4.64
															1.521	4.64
															1.521	4.638
															1.522	4.64
															1.518	4.643
															1.516	4.645
															1.519	4.642
															1.518	4.643
															1.52	4.641
															1.519	4.643
															1.518	4.642
															1.517	4.643
															1.516	4.643
															1.518	4.642
															1.522	4.637
															1.52	4.641
															1.52	4.641
															1.521	4.638
															1.519	4.638
															1.521	4.638
															1.522	4.642
															1.518	4.643
															1.518	4.643
															1.477	4.633
															1.477	4.633
															1.477	4.634
															1.477	4.633
															1.477	4.633
															1.477	4.633
															1.477	4.633
															1.479	4.632
															1.478	4.632
															1.478	4.633
															1.478	4.633
															1.478	4.633
															1.478	4.633
															1.478	4.632
															1.478	4.632
															1.478	4.632
															1.477	4.633
															1.477	4.633
															1.477	4.633
															1.478	4.634
															1.478	4.634
															1.478	4.633
															1.478	4.632
															1.478	4.632
															1.48	4.633
															1.479	4.634
															1.478	4.633
															1.477	4.633
															1.478	4.632
															1.479	4.632
															1.478	4.632
															1.477	4.633
															1.477	4.634
															1.478	4.633
															1.477	4.634
															1.477	4.633
															1.477	4.634
															1.478	4.633
															1.479	4.632
															1.477	4.633
															1.478	4.632
															1.479	4.633
															1.479	4.633
															1.479	4.634
															1.478	4.632
															1.478	4.633
															1.479	4.632
															1.479	4.632
															1.479	4.632
															1.478	4.633
															1.478	4.634
															1.477	4.634
															1.478	4.632
															1.478	4.633
															1.479	4.632
															1.479	4.634
															1.479	4.631
															1.479	4.633
															1.478	4.633
															1.479	4.632
															1.48	4.632
															1.479	4.631
															1.602	4.72
															1.601	4.719
															1.604	4.718
															1.604	4.718
															1.619	4.706
															1.604	4.715
															1.612	4.711
															1.612	4.716
															1.608	4.715
															1.603	4.72
															1.611	4.713
															1.605	4.72
															1.606	4.717
															1.61	4.715
															1.609	4.711
															1.606	4.714
															1.609	4.71
															1.61	4.709
															1.601	4.72
															1.608	4.719
															1.607	4.718
															1.607	4.718
															1.608	4.713
															1.603	4.718
															1.61	4.717
															1.61	4.717
															1.608	4.719
															1.611	4.711
															1.611	4.71
															1.61	4.712
															1.614	4.708
															1.605	4.719
															1.605	4.72
															1.608	4.719
															1.604	4.718
															1.605	4.721
															1.606	4.722
															1.6	4.72
															1.601	4.719
															1.604	4.718
															1.601	4.724
															1.602	4.723
															1.6	4.723
															1.603	4.719
															1.601	4.724
															1.601	4.724
															1.603	4.721
															1.608	4.719
															1.61	4.716
															1.616	4.702
															1.613	4.704
															1.606	4.716
															1.608	4.715
															1.608	4.718
															1.608	4.72
															1.604	4.709
															1.603	4.717
															1.607	4.722
															1.602	4.722
															1.605	4.715
															1.617	4.707
															1.601	4.686
															1.6	4.687
															1.6	4.687
															1.6	4.685
															1.599	4.687
															1.598	4.685
															1.599	4.685
															1.605	4.685
															1.6	4.686
															1.599	4.685
															1.601	4.687
															1.601	4.686
															1.601	4.686
															1.599	4.688
															1.603	4.688
															1.604	4.686
															1.605	4.686
															1.602	4.684
															1.601	4.685
															1.602	4.683
															1.597	4.685
															1.597	4.684
															1.601	4.686
															1.599	4.686
															1.601	4.688
															1.601	4.687
															1.601	4.686
															1.603	4.686
															1.6	4.684
															1.599	4.685
															1.599	4.686
															1.598	4.685
															1.601	4.684
															1.601	4.686
															1.6	4.687
															1.597	4.689
															1.599	4.687
															1.6	4.687
															1.602	4.687
															1.603	4.686
															1.602	4.685
															1.601	4.684
															1.603	4.683
															1.601	4.684
															1.602	4.684
															1.603	4.683
															1.598	4.685
															1.598	4.685
															1.6	4.687
															1.599	4.689
															1.599	4.689
															1.597	4.687
															1.6	4.686
															1.6	4.682
															1.602	4.685
															1.6	4.684
															1.603	4.685
															1.604	4.684
															1.605	4.683
															1.494	4.667
															1.492	4.669
															1.492	4.671
															1.491	4.665
															1.49	4.668
															1.492	4.665
															1.489	4.668
															1.495	4.664
															1.493	4.667
															1.493	4.667
															1.491	4.666
															1.49	4.666
															1.492	4.668
															1.492	4.666
																4.668
															1.488	4.667
															1.494	4.665
															1.49	4.667
															1.492	4.667
															1.491	4.666
															1.49	4.67
															1.488	4.666
															1.49	4.669
															1.492	4.671
															1.494	4.669
															1.496	4.667
															1.492	4.667
															1.49	4.668
															1.492	4.667
															1.493	4.667
															1.492	4.667
																4.661
															1.496	4.666
															1.492	4.665
															1.492	4.661
															1.491	4.667
															1.489	4.67
															1.491	4.668
															1.493	4.667
															1.451	4.694
															1.452	4.692
															1.452	4.692
															1.451	4.695
															1.453	4.691
															1.46	4.684
															1.454	4.69
															1.451	4.693
															1.454	4.686
															1.452	4.669
															1.45	4.681
															1.449	4.695
															1.447	4.7
															1.451	4.693
															1.451	4.695
															1.449	4.698
															1.452	4.694
															1.449	4.695
															1.449	4.696
															1.449	4.693
															1.449	4.693
															1.449	4.699
															1.447	4.699
															1.45	4.694
															1.451	4.689
															1.448	4.675
															1.447	4.695
															1.449	4.695
															1.452	4.69
															1.448	4.699
															1.452	4.693
															1.453	4.693
															1.45	4.696
															1.449	4.698
															1.449	4.697
															1.45	4.696
															1.452	4.693
															1.452	4.693
															1.454	4.691
															1.452	4.688
															1.449	4.693
															1.451	4.671
															1.457	4.682
															1.451	4.687
															1.451	4.697
															1.453	4.694
															1.453	4.695
															1.45	4.697
															1.449	4.696
															1.449	4.697
															1.453	4.693
															1.451	4.695
															1.452	4.693
															1.452	4.697
															1.452	4.697
															1.453	4.694
															1.456	4.69
															1.562	4.668
															1.56	4.672
															1.562	4.673
															1.563	4.673
															1.563	4.673
															1.563	4.671
															1.561	4.668
															1.558	4.669
															1.559	4.67
															1.561	4.667
															1.557	4.672
															1.56	4.667
															1.558	4.669
															1.559	4.668
															1.557	4.669
															1.56	4.668
															1.562	4.666
															1.562	4.668
															1.562	4.668
															1.563	4.672
															1.567	4.67
															1.563	4.672
															1.563	4.669
															1.563	4.669
															1.559	4.668
															1.559	4.669
															1.557	4.669
															1.557	4.669
															1.557	4.669
															1.558	4.67
															1.557	4.637
															1.557	4.671
															1.56	4.668
															1.563	4.666
															1.565	4.667
															1.559	4.671
															1.562	4.668
															1.563	4.671
															1.564	4.667
															1.561	4.667
															1.562	4.668
															1.558	4.664
															1.558	4.664
															1.557	4.671
															1.557	4.671
															1.558	4.672
															1.56	4.665
															1.561	4.668
															1.563	4.668
															1.597	4.646
															1.596	4.646
															1.602	4.637
															1.598	4.64
															1.6	4.641
															1.6	4.644
															1.597
															1.596	4.647
															1.599	4.643
															1.602	4.639
															1.593	4.651
															1.593	4.649
															1.594
															1.596
															1.597	4.646
															1.597	4.646
															1.596	4.648
																4.649
															1.599	4.646
															1.596	4.648
															1.605	4.64
															1.598	4.642
															1.596	4.647
															1.595	4.648
															1.596	4.647
															1.6	4.643
															1.599	4.645
															1.598	4.642
															1.59	4.65
															1.596	4.649
															1.597	4.645
															1.601	4.645
															1.601	4.639
															1.605	4.637
															1.602	4.644
															1.598	4.644
															1.6	4.643
															1.597	4.637
															1.595	4.644
															1.599	4.643
															1.599	4.643
															1.598	4.643
															1.598	4.645
															1.603	4.641
															1.601	4.642
															1.604	4.64
															1.604	4.64
															1.601	4.642
															1.597
															1.596	4.648
															1.598	4.647
															1.599	4.646
															1.604	4.639
															1.606	4.641
															1.604	4.641
															1.608	4.636
															1.6	4.639
															1.603	4.64
															1.605	4.636
															1.605	4.637
															1.603	4.643
															1.601	4.639
															1.604	4.638
															1.605	4.635
															1.608	4.639
															1.606	4.637
															1.606	4.638
															1.603	4.64
															1.606	4.636
															1.608	4.636
															1.608	4.635
															1.601	4.642
															1.604	4.639
															1.603	4.641
															1.598	4.645
															1.603	4.638
															1.601	4.643
															1.599	4.64
															1.599	4.64
															1.608	4.637
															1.606	4.636
															1.606	4.636
															1.607	4.635
															1.608	4.636
															1.601	4.64
															1.606	4.636
															1.604	4.639
															1.605	4.639
															1.604	4.638
															1.605	4.638
															1.602	4.641
															1.605	4.635
															1.599	4.639
															1.602	4.636
															1.601	4.638
															1.604	4.638
															1.604	4.638
															1.601	4.644
															1.599	4.64
															1.6	4.64
															1.601	4.641
															1.598	4.645
															1.605	4.64
															1.603	4.637
															1.606	4.639
															1.604	4.634
															1.604	4.64
															1.604	4.637
															1.604	4.64
															1.604	4.638
															1.605	4.64
															1.525	4.638
															1.527	4.641
															1.525	4.64
															1.525	4.642
															1.522	4.644
															1.528	4.636
															1.523	4.637
															1.525	4.637
															1.525	4.64
															1.526	4.636
															1.524	4.638
															1.524	4.639
															1.526	4.641
															1.526	4.639
															1.521	4.637
															1.521	4.64
															1.526	4.64
															1.53	4.641
															1.526	4.639
															1.525	4.642
															1.523	4.639
															1.526	4.639
															1.528	4.639
															1.526	4.64
															1.522	4.643
															1.522	4.637
															1.519	4.643
															1.521	4.641
															1.522	4.641
															1.527	4.641
															1.522	4.641
															1.521	4.642
															1.523	4.641
															1.521	4.642
															1.525	4.639
															1.523	4.639
															1.523	4.639
															1.523	4.638
															1.522	4.642
															1.464	4.67
															1.464	4.67
															1.464	4.673
															1.466	4.671
															1.466	4.668
															1.466	4.668
															1.465	4.671
															1.468	4.667
															1.471	4.675
															1.467	4.67
															1.468	4.67
															1.468	4.671
															1.468	4.671
															1.469	4.67
															1.466	4.674
															1.467	4.673
															1.468	4.668
															1.468	4.668
															1.465	4.674
															1.467	4.667
															1.466	4.67
															1.467	4.671
															1.467	4.671
															1.468	4.672
															1.468	4.671
															1.466	4.676
															1.468	4.671
															1.468	4.669
															1.464	4.67
															1.462	4.675
															1.464	4.673
															1.465	4.672
															1.468	4.667
															1.468	4.669
															1.468	4.668
															1.467	4.671
															1.466	4.672
															1.466	4.667
															1.468	4.672
															1.471	4.671
															1.468	4.668
															1.465	4.672
															1.466	4.673
															1.468	4.668
															1.468	4.671
															1.471	4.673
															1.47	4.667
															1.469	4.67
															1.47	4.668
															1.467	4.669
															1.463	4.674
															1.464	4.675
															1.464	4.676
															1.465	4.675
															1.467	4.671
															1.469	4.673
															1.468	4.673
															1.469	4.673
															1.469	4.674
															1.467	4.676
															1.467	4.673
															1.468	4.671
															1.467	4.674
															1.468	4.674
															1.468	4.667
															1.465	4.673
															1.466	4.675
															1.464	4.675
															1.464	4.675
															1.466	4.672
															1.467	4.674
															1.468	4.671
															1.569	4.673
															1.57	4.672
															1.569	4.675
															1.568	4.676
															1.568	4.675
															1.569	4.676
															1.568	4.674
															1.568	4.675
															1.568	4.673
															1.569	4.672
															1.566	4.674
															1.565	4.673
															1.568	4.673
															1.568	4.675
															1.566	4.678
															1.568	4.674
															1.567	4.675
															1.569	4.672
															1.567	4.674
															1.569	4.674
															1.568	4.677
															1.568	4.676
															1.568	4.674
															1.568	4.675
															1.568	4.673
															1.567	4.677
															1.567	4.675
															1.566	4.675
															1.567	4.674
															1.569	4.674
															1.568	4.675
															1.567	4.676
															1.568	4.675
															1.568	4.675
															1.568	4.674
															1.568	4.675
															1.567	4.675
															1.567	4.676
															1.568	4.674
															1.564	4.674
															1.567	4.675
															1.568	4.674
															1.559	4.68
															1.568	4.671
															1.568	4.673
															1.569	4.672
															1.567	4.674
															1.568	4.673
															1.567	4.675
															1.568	4.673
															1.606	4.672
															1.606	4.672
															1.616	4.666
															1.616	4.666
															1.604	4.677
															1.61	4.665
															1.605	4.674
															1.604	4.679
															1.605	4.68
															1.605	4.676
															1.615	4.666
															1.615	4.666
															1.614	4.672
															1.61	4.67
															1.606	4.669
															1.605	4.673
															1.615	4.672
															1.609	4.674
															1.608	4.671
															1.609	4.679
															1.608	4.672
															1.606	4.676
															1.61	4.671
															1.616	4.665
															1.613	4.67
															1.609	4.667
															1.615	4.672
															1.605	4.677
															1.61	4.67
															1.608	4.674
															1.617	4.664
															1.608	4.678
															1.607	4.672
															1.608	4.679
															1.604	4.684
															1.62	4.668
															1.612	4.677
															1.608	4.674
															1.615	4.666
															1.605	4.67
															1.612	4.67
															1.607	4.675
															1.612	4.671
															1.61	4.676
															1.609	4.673
															1.609	4.669
															1.609	4.671
															1.607	4.678
															1.611	4.679
															1.601	4.681
															1.613	4.677
															1.603	4.674
															1.611	4.668
															1.606	4.667
															1.525	4.65
															1.526	4.648
															1.523	4.65
															1.528	4.648
															1.525	4.65
															1.525	4.65
															1.523	4.653
															1.522	4.655
															1.524	4.651
															1.522	4.651
															1.526	4.651
															1.537	4.639
															1.518	4.654
															1.525	4.649
															1.526	4.649
															1.532	4.643
															1.523	4.654
															1.523	4.654
															1.533	4.647
															1.518	4.661
															1.518	4.657
															1.521	4.655
															1.516	4.657
																4.655
															1.519	4.657
															1.526	4.647
															1.528	4.649
															1.529	4.646
															1.525	4.652
																4.647
															1.524	4.65
															1.526	4.649
															1.522	4.649
															1.524	4.652
															1.522	4.65
															1.529	4.646
															1.524	4.651
															1.531	4.643
															1.532	4.642
															1.534	4.642
															1.532	4.643
															1.526	4.646
															1.532	4.643
															1.538	4.637
															1.528	4.651
															1.522	4.655
															1.523	4.653
																4.651
															1.444	4.679
															1.444	4.679
															1.445	4.68
															1.45	4.68
															1.447	4.68
															1.449	4.681
															1.446	4.681
															1.444	4.679
															1.444	4.682
															1.448	4.677
															1.446	4.68
															1.452	4.679
															1.447	4.68
															1.451	4.676
															1.448	4.681
															1.449	4.677
															1.447	4.68
															1.45	4.676
															1.448	4.678
															1.448	4.677
															1.443	4.677
															1.443	4.677
															1.445	4.68
															1.447	4.68
															1.444	4.682
															1.451	4.679
															1.447	4.679
															1.448	4.679
															1.445	4.678
															1.447	4.677
															1.448	4.678
															1.447	4.678
															1.444	4.679
															1.449	4.677
															1.443	4.678
															1.448	4.677
															1.445	4.68
															1.448	4.678
															1.445	4.679
															1.444	4.681
															1.449	4.68
															1.445	4.682
															1.445	4.679
															1.443	4.678
															1.446	4.678
															1.446	4.678
															1.449	4.676
															1.449	4.675
															1.449	4.678
															1.444	4.671
															1.444	4.678
															1.448	4.679
															1.446	4.681
															1.544	4.68
															1.542	4.679
															1.543	4.674
															1.544	4.673
															1.548	4.676
															1.55	4.675
															1.541	4.677
															1.542	4.678
															1.549	4.676
															1.549	4.674
															1.554	4.665
															1.541	4.677
															1.542	4.678
															1.54	4.678
															1.538	4.677
															1.544	4.676
															1.546	4.677
															1.549	4.675
															1.549	4.676
															1.543	4.678
															1.543	4.678
															1.547	4.676
															1.547	4.675
															1.549	4.674
															1.544	4.677
															1.542	4.679
															1.541	4.678
															1.542	4.678
															1.544	4.678
															1.544	4.677
															1.547	4.677
															1.546	4.678
															1.542	4.678
															1.546	4.677
															1.549	4.675
															1.549	4.675
															1.546	4.674
															1.54	4.678
															1.538	4.68
															1.536	4.678
															1.538	4.678
															1.543	4.675
															1.546	4.674
															1.545	4.675
															1.547	4.676
															1.543	4.677
															1.547	4.676
															1.544	4.676
															1.547	4.674
															1.598	4.685
															1.6	4.683
															1.601	4.683
															1.6	4.682
															1.597	4.684
															1.598	4.684
															1.6	4.684
															1.602	4.684
															1.603	4.682
															1.603	4.68
															1.604	4.683
															1.603	4.682
															1.602	4.684
															1.602	4.681
															1.6	4.685
															1.601	4.684
															1.603	4.686
															1.604	4.687
															1.6	4.691
															1.599	4.689
															1.599	4.686
															1.599	4.685
															1.6	4.684
															1.6	4.683
															1.599	4.688
															1.6	4.69
															1.6	4.686
															1.604	4.682
															1.604	4.684
															1.604	4.684
															1.604	4.682
															1.603	4.685
															1.603	4.685
															1.602	4.685
															1.602	4.682
															1.6	4.685
															1.6	4.684
															1.601	4.686
															1.601	4.686
															1.6	4.685
															1.601	4.684
															1.601	4.687
															1.603	4.682
															1.6	4.684
															1.6	4.687
															1.603	4.683
															1.604	4.682
															1.603	4.682
															1.601	4.683
															1.6	4.686
															1.601	4.683
															1.6	4.682
															1.508	4.679
															1.513	4.679
															1.513	4.679
															1.511	4.679
															1.514	4.68
															1.512	4.677
															1.51	4.679
															1.505	4.679
															1.515	4.682
															1.511	4.68
															1.507	4.678
															1.513	4.675
															1.511	4.678
															1.513	4.679
															1.515	4.678
															1.505	4.679
															1.512	4.677
															1.514	4.679
															1.512	4.681
															1.506	4.678
															1.505	4.681
															1.503	4.68
															1.509	4.681
															1.506	4.681
															1.51	4.682
															1.511	4.68
															1.513	4.678
															1.511	4.673
															1.51	4.677
															1.515	4.676
															1.51	4.68
															1.511	4.678
															1.506	4.678
															1.506	4.676
															1.508	4.677
															1.512	4.677
															1.509	4.679
															1.508	4.679
															1.513	4.679
															1.507	4.68
															1.506	4.679
															1.511	4.68
															1.509	4.68
															1.506	4.677
															1.511	4.677
															1.509	4.675
															1.509	4.675
															1.51	4.679
															1.513	4.68
															1.508	4.679
															1.4	4.672
															1.4	4.672
															1.398	4.668
															1.393	4.676
															1.397	4.668
															1.396	4.668
															1.393	4.675
															1.399	4.674
															1.398	4.674
															1.396	4.672
															1.403	4.67
															1.398	4.671
															1.398	4.671
															1.397	4.67
															1.399	4.665
															1.396	4.672
															1.398	4.672
															1.404	4.666
															1.402	4.671
															1.394	4.672
															1.394	4.675
															1.394	4.672
															1.4	4.667
															1.4	4.672
															1.395	4.676
															1.402	4.671
															1.398	4.672
															1.406	4.669
															1.398	4.672
															1.398	4.671
															1.402	4.673
															1.396	4.678
															1.397	4.673
															1.399	4.67
															1.397	4.675
															1.397	4.672
															1.398	4.673
															1.396	4.669
															1.399	4.669
															1.4	4.668
															1.394	4.676
															1.402	4.669
															1.401	4.672
															1.4	4.672
															1.398	4.672
															1.396	4.674
															1.396	4.672
															1.396	4.676
															1.397	4.675
															1.396	4.673
															1.395	4.67
															1.397	4.671
															1.4	4.669
															1.569	4.643
															1.568	4.644
															1.567	4.642
															1.567	4.645
															1.563	4.646
															1.569	4.642
															1.568	4.643
															1.568	4.642
															1.567	4.643
															1.57	4.643
															1.57	4.64
															1.571	4.639
															1.563	4.651
															1.568	4.642
															1.568	4.644
															1.569	4.643
															1.567	4.644
															1.569	4.646
															1.569	4.626
															1.57	4.64
															1.571	4.643
															1.571	4.643
															1.571	4.642
															1.567	4.645
															1.569	4.633
															1.569	4.64
															1.569	4.643
															1.57	4.642
															1.57	4.639
															1.569	4.643
															1.569	4.641
															1.569	4.641
															1.568	4.645
															1.569	4.642
															1.568	4.643
															1.571	4.643
															1.569	4.644
															1.568	4.642
															1.571	4.642
															1.57	4.642
															1.57	4.642
															1.569	4.644
															1.57	4.641
															1.566	4.643
															1.567	4.643
															1.567	4.645
															1.57	4.64
															1.561	4.651
															1.567	4.645
															1.563	4.648
															1.605	4.657
															1.604	4.659
															1.602	4.658
															1.602	4.658
															1.601	4.661
															1.602	4.659
															1.602	4.659
															1.603	4.658
															1.603	4.656
															1.603	4.658
															1.605	4.652
															1.602	4.659
															1.601	4.659
															1.606	4.654
															1.601	4.659
															1.605	4.653
															1.603	4.658
															1.601	4.657
															1.606	4.655
															1.608	4.653
															1.6	4.661
															1.601	4.659
															1.601	4.66
															1.601	4.656
															1.602	4.66
															1.604	4.659
															1.6	4.658
															1.601	4.66
															1.602	4.658
															1.604	4.658
															1.605	4.657
															1.596	4.663
															1.599	4.662
															1.604	4.658
															1.601	4.66
															1.601	4.66
															1.603	4.657
															1.603	4.655
															1.603	4.655
															1.603	4.658
															1.604	4.657
															1.603	4.658
															1.602	4.661
															1.602	4.66
															1.604	4.659
															1.602	4.66
															1.606	4.656
															1.607	4.656
															1.602	4.66
															1.6	4.662
															1.599	4.661
															1.6	4.66
															1.6	4.662
															1.601	4.66
															1.603	4.659
															1.605	4.656
															1.606	4.655
															1.602	4.658
															1.602	4.658
															1.605	4.656
															1.605	4.656
															1.597	4.662
															1.597	4.662
															1.598	4.662
															1.599	4.663
															1.6	4.66
															1.601	4.657
															1.599	4.659
															1.599	4.661
															1.6	4.661
															1.603	4.66
															1.604	4.658
															1.605	4.657
															1.606	4.657
															1.604	4.657
															1.606	4.655
															1.602	4.657
															1.604	4.658
															1.599	4.661
															1.599	4.662
															1.599	4.661
															1.601	4.66
															1.602	4.66
															1.602	4.659
															1.6	4.659
															1.601	4.658
															1.605	4.658
															1.603	4.657
															1.607	4.654
															1.609	4.653
															1.604	4.657
															1.608	4.654
															1.61	4.652
															1.598	4.663
															1.597	4.664

## Sheet: Summarised Data_C
Position	Frames	IMT	Lumen	Mean Frames	Mean IMT	Mean LUMEN
A	46	1.52	4.682
A	33	1.512	4.702
A	35	1.539	4.686
A	42	1.521	4.686
A	41	1.525	4.664	39	1.523	4.689
B	61	1.473	4.682
B	56	1.461	4.724
B	65	1.46	4.676
B	45	1.45	4.711
B	47	1.45	4.659	56.75	1.461	4.69825
C	60	1.599	4.747
C	50	1.58	4.724
C	45	1.58	4.731
C	45	1.571	4.715
C	45	1.57	4.649	50	1.5825	4.72925
D	51	1.614	4.726
D	50	1.603	4.675
D	50	1.594	4.726
D	49	1.595	4.736
D	44	1.592	4.66	50	1.6015	4.71575
Mean	48	1.54045	4.69805

## Sheet: Notes
Name	Date of Construction	Date of Scan	Layers	Material	IMT	Lumen	Distance	Temp	Position	DR	Gain	Notes
C1b	2005-04-08	2005-04-09	One	Agar	1.555	4.98	14.2mm*	23	A,B,C,D	50	0	Test of each of the four marked positions on measured IMT and lumen. A and C diagonally opposite and B and D diagonally opposite and perpendicular to A_C. Phantom turned through 90 degrees for each scan. Probe and settings left unchanged.Probe at 1.42cm from leading edge of near wall of phantom. ROI optimised for analysis where possible (changed when bubbles in wall would affect analysis). Averag…
